# Supplementary material for: Invisible staffing churn in nursing homes: CMS turnover metrics miss a growing short-term workforce
Source: Health Aff Sch. 2026 Apr 18;4(5):qxag094. doi: 10.1093/haschl/qxag094 (PMC13143168; doi:10.1093/haschl/qxag094)
Supplement: qxag094_Supplementary_Data [file qxag094_supplementary_data.zip]

Archive with 13 entries (13 files):
- AJF COI.docx
- AK COI.docx
- DQ COI.docx
- JW COI.docx
- JWK COI.docx
- KW COI.docx
- LW COI.docx
- NB COI.docx
- Petterson COI.docx
- RS COI.docx
- Staffing paper 1 appendixes 4-14.docx
- YHF COID.docx
- YKC COI.docx
